# Supplementary material for: Eminent Antimicrobial Peptide Resistance in Zymomonas mobilis: A Novel Advantage of Intrinsically Uncoupled Energetics
Source: Antibiotics (Basel). 2024 May 15;13(5):451. doi: 10.3390/antibiotics13050451 (PMC11118514; doi:10.3390/antibiotics13050451)
Supplement: Supplementary file 1 [file antibiotics-13-00451-s001.zip]

Archive with 1 entries (1 files):
- antibiotics-2972611-supplementary.pdf
